# Supplementary material for: A cAMP signalosome in primary cilia drives gene expression and kidney cyst formation
Source: EMBO Rep. 2022 Jun 13;23(8):e54315. doi: 10.15252/embr.202154315 (PMC9346484; doi:10.15252/embr.202154315)
Supplement: Supplementary file 3 — Dataset EV1 [file EMBR-23-e54315-s004.xlsx]

## Sheet: Sheet1
Dataset EV1
Differentially expressed genes (DEGs) in the different cell lines upon light stimulation.
Condition(s)	Gene symbol	Ensembl ID	Log2FC (cilia bPAC)	Log2FC (Cyto bPAC)	Log2FC (WT)	Log2FC (Forskolin)	adjusted p-value (cilia bPAC)	adjusted p-value (Cyto bPAC)	adjusted p-value (WT)	adjusted p-value (Forskolin)
Cilia bPAC only	8430408G22Rik	ENSMUSG00000048489.12	-0.0247448	0.0120025	-1.54056e-06	0.0169079	0.00316038	0.956466	1	0.988454
	Abraxas1	ENSMUSG00000035234.18	-0.578933	-0.0884455	-1.58816e-07	-0.00480459	0.0341566	0.528642	1	1
	Adgre5	ENSMUSG00000002885.14	-0.0163506	0.025574	-2.06324e-06	-0.00701108	0.0472174	0.406889	1	1
	Adora1	ENSMUSG00000042429.8	0.937218	-0.0204543	5.69222e-06	0.232015	5.84657e-05	0.922976	1	0.171422
	Agpat5	ENSMUSG00000031467.10	0.356793	0.0536401	-7.57361e-06	0.0318172	0.0392207	0.866863	1	0.794605
	Amotl2	ENSMUSG00000032531.15	-1.01196	-0.307716	-1.55551e-05	-0.0109586	4.44215e-12	0.103155	1	1
	Ankrd1	ENSMUSG00000024803.8	-0.534509	-0.301459	-6.52517e-06	-0.00889967	0.0365812	0.176194	1	1
	Anks6	ENSMUSG00000066191.11	-0.915377	-0.0190843	5.19433e-06	-0.000144121	0.0404562	0.898046	1	1
	Aurka	ENSMUSG00000027496.15	-0.334222	-0.212461	9.5169e-07	-0.00725979	0.00358562	0.090893	1	1
	Bdkrb2	ENSMUSG00000021070.6	2.13865	-0.0172815	-1.54966e-06	0.0214698	0.0121545	0.784166	1	0.941713
	Cables1	ENSMUSG00000040957.15	-0.0105068	-0.00474124	-9.32976e-08	0.00594106	0.0210016	1	1	1
	Cdc42se2	ENSMUSG00000052298.12	0.342963	0.0248407	-8.50338e-06	0.00306094	0.0122063	0.966055	1	1
	Chd1	ENSMUSG00000023852.13	0.422257	-0.170554	-5.09485e-06	0.00159788	0.0373925	0.327598	1	1
	Chp1	ENSMUSG00000014077.13	0.320303	0.110319	-1.23864e-05	0.020759	0.0050924	0.51773	1	0.900045
	Cks2	ENSMUSG00000062248.5	-0.384297	-0.0178378	5.9376e-06	-0.00065424	0.0230688	0.969727	1	1
	Coq10b	ENSMUSG00000025981.13	1.09115	0.00165723	2.32029e-06	0.29439	9.24339e-08	0.982524	1	0.0949663
	Csf1	ENSMUSG00000014599.10	-1.07117	0.000296698	-2.47396e-06	-0.0801618	0.00176693	0.988745	1	0.524799
	Dclk1	ENSMUSG00000027797.15	0.0272538	0.00839791	2.8148e-07	0.0010099	0.0404562	1	1	1
	Ddit4l	ENSMUSG00000046818.7	1.41207	-0.00797044	3.08599e-06	0.00440688	0.000546296	0.975205	1	1
	Dusp14	ENSMUSG00000018648.15	0.975778	0.00462831	-7.01546e-06	0.124483	1.03742e-08	1	1	0.348954
	Dusp4	ENSMUSG00000031530.6	1.07678	0.046196	-2.04102e-06	0.0044899	0.0300184	0.681181	1	1
	Dync1h1	ENSMUSG00000018707.13	0.526001	0.346316	9.74386e-06	0.00941242	0.00627628	0.0724498	1	1
	Edn1	ENSMUSG00000021367.8	-2.30019	1.10877	-3.00174e-06	-0.0235332	8.5319e-05	0.0996847	1	0.924216
	Efna1	ENSMUSG00000027954.9	0.698327	0.27668	-3.95589e-06	0.00619771	0.000390919	0.165429	1	1
	Emx2	ENSMUSG00000043969.4	0.781058	0.0322525	-1.24506e-06	0.00709391	0.000444552	0.91002	1	1
	Enc1	ENSMUSG00000041773.8	-0.899669	0.00759663	1.17143e-06	-0.00829224	0.000235525	0.98965	1	1
	Eva1b	ENSMUSG00000050212.4	0.542309	-0.016021	-1.16916e-06	0.207661	0.0219282	0.941411	1	0.193729
	F2r	ENSMUSG00000048376.6	0.389976	0.0270943	-1.10447e-05	0.0126923	0.013252	1	1	1
	Fam171a2	ENSMUSG00000034685.4	0.0331956	-0.00719855	1.21217e-06	0.0083707	0.0300184	1	1	1
	Gm10719	ENSMUSG00000095547.1	-0.0104358	0.00622228	4.87465e-07	-0.0121373	0.0402594	1	1	1
	Gm21897	ENSMUSG00000094472.1	-0.0478824	0.00662555	2.0398e-06	-0.0250798	0.0230688	1	1	0.906021
	Gpd2	ENSMUSG00000026827.12	0.601773	0.0794731	1.05007e-06	-0.0060196	0.0122063	0.644499	1	1
	Hivep2	ENSMUSG00000015501.10	0.690806	-0.0381933	3.44695e-06	0.025401	0.0364503	0.82102	1	0.922222
	Hs3st1	ENSMUSG00000051022.7	1.51276	-0.0493523	-1.10762e-06	0.526525	0.000433237	0.211077	1	0.0546382
	Jun	ENSMUSG00000052684.4	-0.685389	0.0981112	-8.60524e-07	0.0379711	0.00552839	0.496321	1	0.796103
	Kctd10	ENSMUSG00000001098.15	0.760927	-0.00598627	-2.89165e-05	0.0694617	9.06533e-16	0.993337	1	0.442756
	Lbh	ENSMUSG00000024063.12	0.89843	0.0204174	7.20901e-07	0.00370224	0.0189915	0.879043	1	1
	Lima1	ENSMUSG00000023022.13	-0.323653	-0.0962188	-1.67686e-05	-0.111076	0.0404562	0.548175	1	0.318435
	Mafk	ENSMUSG00000018143.10	0.588865	-0.114859	-1.34137e-05	0.194831	0.0141719	0.480238	1	0.215443
	Mef2d	ENSMUSG00000001419.17	1.11613	0.0647115	3.48648e-06	0.093667	7.44669e-09	0.66626	1	0.47762
	Moxd1	ENSMUSG00000020000.7	-0.0325442	0.00774104	1.04986e-06	0.0236893	0.0498726	0.668848	1	0.945418
	N4bp3	ENSMUSG00000001053.15	0.82992	0.319935	4.82418e-06	0.0286133	1.84859e-05	0.138998	1	0.889582
	Nfxl1	ENSMUSG00000072889.9	0.582032	-0.00771066	-1.05972e-05	0.012037	0.0253973	0.992096	1	1
	Ngf	ENSMUSG00000027859.10	1.46658	0.0549562	-1.81364e-06	0.0126452	0.0146608	0.306591	1	1
	Nipal1	ENSMUSG00000067219.9	1.49387	0.03461	-1.491e-06	0.00255554	0.021806	0.539274	1	1
	Nrbp1	ENSMUSG00000029148.15	0.33488	0.0226019	-4.39488e-06	-0.00555298	0.039165	0.966055	1	1
	Pax9	ENSMUSG00000001497.18	2.21287	-0.00785063	-1.34769e-06	0.0808325	0.00166876	1	1	0.514303
	Ppif	ENSMUSG00000021868.7	0.416422	-0.0033736	0.263416	0.000506309	0.0218085	0.992039	1	1
	Ppp2r1b	ENSMUSG00000032058.14	0.596752	-0.0245821	-9.94559e-06	-0.000139567	0.000487523	0.900531	1	1
	Pqlc1	ENSMUSG00000034006.16	0.919431	-0.0164215	2.24362e-06	0.0497089	0.000185967	0.955475	1	0.710011
	Rasl11a	ENSMUSG00000029641.8	-1.61255	-0.006156	-1.77695e-06	-0.0239644	8.83621e-06	0.982309	1	0.752736
	Rgs2	ENSMUSG00000026360.9	2.95497	0.0275394	-1.74361e-07	0.0993868	0.00787506	0.526421	1	0.463303
	Rnf121	ENSMUSG00000070426.12	0.417787	0.365833	2.78208e-06	0.000220523	0.0391676	0.0531276	1	1
	Rpl9-ps6	ENSMUSG00000062456.3	0.000831928	-0.00142282	7.31918e-08	-0.0071787	6.21645e-05	1	1	1
	Sat1	ENSMUSG00000025283.15	0.475456	0.0404146	1.98752e-06	0.085544	0.0300184	0.88572	1	0.510127
	Sdc3	ENSMUSG00000025743.14	-0.020283	0.0187268	1.86353e-06	0.00314324	0.0122063	0.649584	1	1
	Sh3bp4	ENSMUSG00000036206.12	0.366758	-0.0729283	-1.19424e-05	0.00206798	0.0300184	0.682197	1	1
	Sik2	ENSMUSG00000037112.16	1.31273	-0.0190775	-1.83695e-06	-0.00598024	5.06935e-05	0.923739	1	1
	Slc3a2	ENSMUSG00000010095.13	0.648818	0.0853491	-5.64073e-06	0.119971	1.67449e-06	0.645132	1	0.319346
	Slit2	ENSMUSG00000031558.15	-0.0239529	0.010357	2.28908e-07	-0.00279833	0.0251545	0.925597	1	1
	Sphk1	ENSMUSG00000061878.15	1.02249	0.0481436	3.38223e-07	0.00132431	0.00188889	0.701787	1	1
	Tbx15	ENSMUSG00000027868.11	0.856305	-0.0826351	2.55803e-06	0.00906369	0.0380379	0.322058	1	0.966457
	Tgif2	ENSMUSG00000062175.13	0.751791	0.0168517	4.01167e-06	0.0337005	0.0377195	0.962254	1	0.852853
	Tmem252	ENSMUSG00000048572.4	3.29901	0.000328026	3.33139e-06	0.0515256	0.000221333	1	1	0.664711
	Tob2	ENSMUSG00000048546.7	0.610172	0.0346435	7.89707e-06	0.0118403	0.0377195	0.844058	1	1
	Trib1	ENSMUSG00000032501.9	0.758231	0.0870845	8.42308e-07	0.0563101	0.00276847	0.539274	1	0.664711
Cilia bPAC and Forskolin	Aff1	ENSMUSG00000029313.18	0.996931	0.0629061	-9.69136e-06	0.593756	7.63628e-06	0.705311	1	0.00804218
	Akap12	ENSMUSG00000038587.9	0.461826	0.0355954	-7.42391e-06	0.743463	0.00166876	0.990967	1	2.62591e-09
	Atp1b1	ENSMUSG00000026576.12	0.407786	0.0673177	-3.77506e-06	0.422766	0.0417157	0.728299	1	0.0163951
	Bhlhe40	ENSMUSG00000030103.11	0.703706	-0.520058	-1.13387e-05	0.672572	0.0340616	0.0812488	1	0.012677
	Cbx4	ENSMUSG00000039989.7	0.838541	-0.0236469	1.84292e-06	0.80719	0.00525379	0.922375	1	0.00338543
	Cebpd	ENSMUSG00000071637.5	3.37147	0.0194362	-1.21143e-06	2.45778	0.000504545	0.539274	1	0.00097327
	Crem	ENSMUSG00000063889.16	1.93687	0.0571364	-1.55103e-06	1.92567	7.05629e-10	0.563256	1	2.62591e-09
	Csrnp1	ENSMUSG00000032515.8	1.37121	0.024053	-2.69295e-06	2.20933	0.0146136	0.805982	1	2.30202e-06
	Dlc1	ENSMUSG00000031523.16	1.05661	0.117211	-5.65537e-06	1.20562	4.19099e-08	0.4305	1	2.65887e-10
	Dusp2	ENSMUSG00000027368.6	0.0295007	-0.00602805	8.28319e-07	3.37017	0.00144102	0.965442	1	7.21979e-08
	Dusp5	ENSMUSG00000034765.6	1.70191	-0.0186942	-7.79758e-07	1.85417	0.000192204	0.89195	1	2.14663e-05
	Ets2	ENSMUSG00000022895.14	0.407537	-0.00690732	-1.29572e-05	0.337142	0.00499018	0.990967	1	0.0214327
	Got1	ENSMUSG00000025190.13	1.03189	0.159464	3.58968e-06	0.345764	4.15661e-11	0.347054	1	0.0475184
	Irf2bp2	ENSMUSG00000051495.7	0.629353	-0.0392463	-4.90492e-06	0.662803	0.00166549	0.881546	1	0.000285914
	Junb	ENSMUSG00000052837.6	1.1874	-0.0308329	-2.2056e-06	0.791408	0.00297036	0.818926	1	0.0179289
	Kcnk1	ENSMUSG00000033998.9	0.977859	0.0939157	-7.94035e-06	0.643589	1.84998e-11	0.595523	1	1.8408e-05
	Klf13	ENSMUSG00000052040.10	0.435827	0.121299	8.2833e-06	0.507782	0.0129571	0.495486	1	0.000994641
	Klf2	ENSMUSG00000055148.7	1.78157	1.27603	3.46835e-06	0.961927	0.0491943	0.259034	1	0.0370488
	Klf4	ENSMUSG00000003032.8	1.18356	0.0635507	-3.86624e-06	0.673696	0.0212913	0.398216	1	0.0351594
	Nfat5	ENSMUSG00000003847.16	-0.435395	0.00367494	2.95217e-06	0.384618	0.013252	1	1	0.0209366
	Nfil3	ENSMUSG00000056749.7	2.52206	0.0332914	9.7461e-07	0.743952	3.63178e-10	0.722798	1	0.0300839
	Nr4a1	ENSMUSG00000023034.6	3.2592	0.0420164	8.30784e-07	2.73051	1.74203e-17	0.589107	1	5.20461e-14
	Pde4b	ENSMUSG00000028525.16	2.15487	0.406352	-7.47799e-06	1.74167	1.42841e-14	0.149745	1	2.62591e-09
	Pde4d	ENSMUSG00000021699.17	1.7045	0.796268	2.72336e-06	2.13732	0.0210016	0.130324	1	0.000353218
	Per1	ENSMUSG00000020893.17	1.23633	0.108041	-9.55208e-06	1.50465	0.000336599	0.261171	1	1.13924e-05
	Ptgs2	ENSMUSG00000032487.8	3.49466	0.0447067	-3.17967e-06	2.57807	1.30976e-07	0.20654	1	1.36604e-05
	Ramp3	ENSMUSG00000041046.7	2.30106	0.662008	1.20257e-06	1.43964	3.45116e-09	0.0947695	1	0.00096627
	Sdc4	ENSMUSG00000017009.3	0.356498	-0.0131128	-1.05713e-05	0.256237	0.00174547	1	1	0.0435372
	Spry1	ENSMUSG00000037211.12	0.857853	-0.149061	-1.13186e-05	0.783408	1.07933e-07	0.498231	1	4.49181e-07
	Tcim	ENSMUSG00000056313.5	2.33832	0.0872877	2.51783e-06	1.82972	9.79472e-10	0.2169	1	3.11899e-06
	Tgif1	ENSMUSG00000047407.17	0.575374	0.118267	-1.12351e-05	0.821565	0.000336599	0.495608	1	3.40368e-09
	Vmn1r217	ENSMUSG00000115791.1	-0.000556663	-0.000151277	-8.58058e-08	-14.1166	0.0371461	1	1	0.00298357
Cilia bPAC and cyto bPAC	Avpi1	ENSMUSG00000018821.3	0.491767	0.283253	2.93318e-06	0.112453	0.000212521	0.0433126	1	0.325565
	Bdnf	ENSMUSG00000048482.14	0.986465	1.05071	-4.74039e-06	0.118408	0.00451167	0.00049125	1	0.380521
	Cited2	ENSMUSG00000039910.10	-0.901533	0.6713	4.72329e-06	0.0284077	0.00105544	0.0120621	1	0.900045
	Coil	ENSMUSG00000033983.13	-0.74559	-0.676353	4.5913e-06	-0.00437026	0.0241683	0.0242666	1	1
	Cyr61	ENSMUSG00000028195.4	-1.18937	-2.51581	-4.82198e-06	-0.00483187	9.88785e-07	4.82871e-29	1	1
	Sgo1	ENSMUSG00000023940.14	-0.510501	-0.896024	-2.23112e-05	-0.00766521	0.00176491	4.41377e-10	1	1
	Ska2	ENSMUSG00000020492.11	-0.287418	-0.275629	9.68649e-06	-0.00374764	0.0277627	0.0259731	1	1
	Slco4a1	ENSMUSG00000038963.15	1.89671	0.946219	-2.40567e-06	0.196901	9.06533e-16	0.00223333	1	0.214489
	Tfap2a	ENSMUSG00000021359.16	1.13589	1.61836	-6.00801e-06	0.0393843	0.000296371	8.6147e-08	1	0.790696
	Trim59	ENSMUSG00000034317.14	-0.385203	-0.50687	3.68064e-06	-0.127423	0.0402594	0.00277187	1	0.318435
Cilia bPAC, cyto bPAC, and Forskolin	Dusp1	ENSMUSG00000024190.6	1.22489	2.00258	-1.35892e-06	2.83548	8.06954e-10	1.31972e-25	1	2.73918e-55
	Dusp10	ENSMUSG00000039384.8	1.72392	1.2495	-8.69103e-06	1.59731	2.02314e-08	0.000157248	1	5.97571e-07
	Errfi1	ENSMUSG00000028967.10	1.27708	0.542387	-1.24733e-05	0.706387	7.42048e-15	0.00468897	1	3.33129e-05
	Fosl2	ENSMUSG00000029135.10	1.11562	0.827263	2.75801e-07	1.93167	1.72205e-05	0.00264458	1	7.5743e-17
	Gdf15	ENSMUSG00000038508.7	0.881992	-0.559029	-4.3487e-06	1.44977	1.03742e-08	0.00152922	1	2.25607e-23
	Hoxb6	ENSMUSG00000000690.5	0.588167	1.08625	3.52753e-07	0.390724	0.00174547	1.58994e-11	1	0.0332987
	Irs2	ENSMUSG00000038894.7	1.68347	1.16969	-6.55326e-06	2.24596	3.71874e-10	6.92193e-05	1	3.75657e-18
	Nr4a2	ENSMUSG00000026826.13	3.91017	2.96915	3.8642e-06	3.8003	1.24107e-53	9.0624e-37	1	2.10438e-60
	Phyhipl	ENSMUSG00000037747.9	1.71816	0.707034	-2.98507e-06	1.45636	5.49979e-11	0.0215947	1	1.85643e-07
	Sgk1	ENSMUSG00000019970.15	1.52035	2.04224	-4.50238e-07	2.40002	0.000123481	2.31523e-08	1	6.78135e-12
	Sik1	ENSMUSG00000024042.6	2.33505	1.73192	-3.11219e-06	1.84434	1.03742e-08	0.000109387	1	2.74758e-05
	Spry2	ENSMUSG00000022114.5	1.75545	0.892186	-3.16571e-06	2.57345	2.15817e-12	0.00112245	1	1.49585e-29
	Thbd	ENSMUSG00000074743.4	2.01159	0.724469	-2.4388e-06	2.69169	2.89768e-13	0.020742	1	2.32151e-26
Cyto bPAC only	Aar2	ENSMUSG00000027628.10	0.010384	-0.534088	-1.45514e-05	-0.0158896	1	0.00306068	1	0.983649
	Aco2	ENSMUSG00000022477.12	0.0381372	0.261881	-6.27851e-06	0.00607047	0.99335	0.0169296	1	1
	Adgra2	ENSMUSG00000031486.15	-0.0087623	1.89293	-2.2167e-06	-0.00828828	1	0.00276802	1	1
	Aftph	ENSMUSG00000049659.15	-0.023174	-0.581638	-6.17087e-06	-0.00597467	0.972501	0.0166404	1	1
	Ajuba	ENSMUSG00000022178.11	-0.0925036	-0.744698	-4.53978e-06	-0.0283657	0.638693	7.75738e-07	1	0.79358
	Akr1c19	ENSMUSG00000071551.13	0.00636357	-3.72877	3.33158e-06	0.00418087	1	0.000228916	1	1
	Ankrd23	ENSMUSG00000067653.12	-0.00185655	-1.01304	-2.04647e-06	-0.00725644	1	0.0412566	1	1
	Anxa9	ENSMUSG00000015702.13	-0.00927682	-1.08242	-8.3324e-07	0.00641704	1	0.0452871	1	1
	Arid3a	ENSMUSG00000019564.12	-0.0132782	0.0629218	-3.23387e-06	-0.00945054	0.94799	0.0375073	1	1
	Arid5a	ENSMUSG00000037447.16	0.00965105	-1.33416	-1.10146e-06	0.00549679	1	0.00277187	1	1
	Asxl1	ENSMUSG00000042548.14	-0.0451074	-0.552008	-6.36386e-06	-0.00483711	0.905993	0.000386629	1	1
	Atf4	ENSMUSG00000042406.7	-0.0245588	-0.698906	-4.33437e-06	-0.001388	0.961333	0.00381777	1	1
	Atp5b	ENSMUSG00000025393.12	0.0228028	0.174438	1.82351e-05	0.0135628	1	0.0464227	1	0.957596
	Bcar1	ENSMUSG00000031955.10	-0.0152966	-0.898397	-1.84413e-05	-0.011662	1	1.23083e-17	1	1
	Bcl2l11	ENSMUSG00000027381.16	0.36199	1.38499	-2.66296e-06	0.168523	0.250612	6.01936e-08	1	0.271869
	Bcl3	ENSMUSG00000053175.17	0.00546769	-0.0502459	1.87597e-06	0.00251436	1	0.00495703	1	1
	Bms1	ENSMUSG00000030138.8	-0.0207029	-0.388734	-1.21984e-05	-0.0176466	1	0.00676858	1	0.944633
	Bora	ENSMUSG00000022070.7	-0.0452448	-0.45376	-9.02483e-06	-0.0276713	0.836768	0.0349607	1	0.897975
	Brd3os	ENSMUSG00000109946.1	-0.0131829	-0.514389	2.46568e-06	-0.000578146	1	0.0386092	1	1
	Btg1	ENSMUSG00000036478.8	0.0162302	0.562988	6.68628e-06	0.0210889	1	0.00149755	1	0.937658
	C1d	ENSMUSG00000000581.8	-0.0269946	0.512905	3.19514e-06	0.00289879	0.98744	0.00272909	1	1
	Casc3	ENSMUSG00000078676.9	0.00281107	-0.536888	2.30178e-06	-0.0296259	1	0.0427404	1	0.896351
	Ccdc14	ENSMUSG00000022833.6	-0.208921	-0.430216	-1.54519e-06	6.73079e-05	0.459249	0.0317453	1	1
	Ccdc51	ENSMUSG00000025645.8	-0.00878045	-1.01913	2.05369e-06	-0.00221329	1	0.0119236	1	1
	Ccnf	ENSMUSG00000072082.6	-0.288368	-1.26096	7.7283e-06	-0.0893882	0.232154	5.84267e-14	1	0.500412
	Ccnjl	ENSMUSG00000044707.7	-0.000290688	-1.77862	-9.23012e-07	0.00386931	1	0.00105834	1	1
	Ccnl1	ENSMUSG00000027829.15	0.00644993	0.378384	-3.34086e-06	0.0106204	1	0.0221804	1	1
	Cdc42ep1	ENSMUSG00000049521.1	-0.0376369	-0.685364	-4.23158e-06	-0.0119022	0.866049	0.00429055	1	1
	Cdca4	ENSMUSG00000047832.9	-0.0411711	-0.411396	-5.64571e-06	-0.00839439	0.906958	0.020742	1	1
	Cenpl	ENSMUSG00000026708.16	-0.0171431	-0.767408	2.23643e-06	0.00225205	1	0.000568331	1	1
	Chac1	ENSMUSG00000027313.3	-0.00750685	-0.806512	-6.70372e-07	-0.13954	1	0.0266387	1	0.318061
	Chaf1b	ENSMUSG00000022945.11	0.011095	-0.28228	-9.35534e-06	0.00273462	1	0.00268472	1	1
	Chmp6	ENSMUSG00000025371.12	-0.00201714	-0.342676	9.14163e-06	-0.0276856	1	0.0436464	1	0.866403
	Cldn12	ENSMUSG00000046798.14	-0.0321906	-0.419625	-5.12431e-06	-0.0146908	0.911809	0.0362663	1	1
	Cog2	ENSMUSG00000031979.17	0.0312387	-0.431462	-4.61949e-06	-0.0021245	0.958069	0.0306743	1	1
	Cstf2t	ENSMUSG00000053536.6	-0.0378467	-0.330781	-4.47865e-06	-0.0104756	0.948992	0.0412566	1	1
	Ctso	ENSMUSG00000028015.3	0.0217524	1.21927	-1.60395e-06	-0.001125	0.874149	0.0194541	1	1
	Cwf19l1	ENSMUSG00000025200.6	-0.443759	-0.447584	-7.63424e-06	-0.0164132	0.0742075	0.0322403	1	0.992602
	D030056L22Rik	ENSMUSG00000047044.7	-0.00151536	0.641708	5.66992e-06	-0.00454801	1	0.0324667	1	1
	D930048N14Rik	ENSMUSG00000052563.13	0.362601	0.535796	7.85223e-08	-0.0131919	0.238258	0.0438564	1	1
	Daw1	ENSMUSG00000053161.16	0.000469107	-0.00100729	1.99145e-07	-0.00370492	0.0690767	0.0412566	1	1
	Dbf4	ENSMUSG00000002297.15	-0.0762544	-0.35724	-2.44807e-06	0.00132433	0.679473	0.0436464	1	1
	Ddias	ENSMUSG00000030641.10	0.00902864	-1.13975	2.90011e-06	-0.00484506	1	0.0100708	1	1
	Ddit3	ENSMUSG00000025408.15	-0.0125556	-0.47556	-5.14025e-06	-0.0773746	1	0.037888	1	0.548862
	Deaf1	ENSMUSG00000058886.9	-0.233184	-0.843808	-1.79875e-06	-0.000821002	0.438612	0.000347022	1	1
	Dgcr14	ENSMUSG00000003527.8	-0.0258282	-0.350111	1.59841e-05	-0.00389301	0.988613	0.04771	1	1
	Dnajb4	ENSMUSG00000028035.13	0.0140649	0.489248	-2.33045e-06	0.00750085	1	0.0310425	1	1
	Dnajb9	ENSMUSG00000014905.4	0.00694181	0.64833	-3.05151e-06	0.204819	1	0.0244484	1	0.210984
	Dnajc16	ENSMUSG00000040697.10	0.0283138	-0.610056	-1.51635e-05	0.0193115	0.9956	0.0074342	1	0.968
	Dpf2	ENSMUSG00000024826.14	0.00964656	-0.296218	-6.4266e-06	-0.00510069	1	0.0203417	1	1
	Dpysl5	ENSMUSG00000029168.14	-0.00915822	2.77442	-2.79258e-06	0.00285428	0.905993	0.000186693	1	1
	Dusp8	ENSMUSG00000037887.11	0.0346199	-1.49741	5.72861e-06	0.0462293	0.806117	3.11285e-07	1	0.731036
	E2f8	ENSMUSG00000046179.17	-0.00670703	-1.1071	-6.46941e-06	-0.0112502	1	1.83319e-08	1	1
	Edar	ENSMUSG00000003227.4	-0.000354833	-0.00157172	-8.45175e-08	0.00271863	1	0.000722488	1	1
	Egr1	ENSMUSG00000038418.7	-0.00751171	-3.1477	-1.12212e-06	0.00377351	1	7.21129e-25	1	1
	Eif5	ENSMUSG00000021282.17	-0.0098235	-1.60194	2.40409e-07	-0.0220326	1	9.71988e-19	1	0.900045
	Elmsan1	ENSMUSG00000042507.15	-0.00825563	-0.9661	-3.92206e-08	0.0160791	1	0.0242666	1	1
	Epha2	ENSMUSG00000006445.3	0.0471289	-0.677379	-4.51395e-06	0.0664531	0.615363	0.0153417	1	0.600965
	Ercc6	ENSMUSG00000054051.7	-0.0170785	-0.767061	-4.86782e-06	-0.000343771	0.971921	0.0318204	1	1
	Eri2	ENSMUSG00000030929.17	-0.266848	-0.639414	-2.0904e-06	-0.012985	0.395871	0.00641683	1	1
	Exo5	ENSMUSG00000028629.9	-0.356335	-0.92418	-4.46506e-06	0.00119437	0.282886	0.00082561	1	1
	Fam110a	ENSMUSG00000027459.16	-0.00891077	-0.505254	-2.1287e-06	-0.00141836	1	0.0460892	1	1
	Fam118a	ENSMUSG00000022434.7	-0.370477	-0.666984	-3.9097e-06	-0.0237212	0.264421	0.0102681	1	0.931074
	Fam83d	ENSMUSG00000027654.2	-0.429788	-1.13067	3.32131e-06	-0.118292	0.101247	2.26594e-08	1	0.379958
	Fam83h	ENSMUSG00000046761.12	-0.0134722	-0.516817	-1.7307e-06	-0.00549472	1	0.0215947	1	1
	Fem1c	ENSMUSG00000033319.5	-0.30056	-0.712746	2.27844e-06	0.00844206	0.25068	0.00134749	1	1
	Fhl1	ENSMUSG00000023092.16	-0.00347802	2.18691	1.71512e-07	-0.000645576	1	0.00088252	1	1
	Fhod3	ENSMUSG00000034295.9	0.00326314	0.760872	-2.29358e-06	0.0050582	1	0.0440968	1	1
	Fignl1	ENSMUSG00000035455.12	0.00513226	-0.735825	-1.54573e-06	-0.188854	1	2.03975e-05	1	0.214837
	Filip1l	ENSMUSG00000043336.14	-0.0452718	-0.986066	1.19736e-07	-0.00874813	0.594913	0.00272909	1	1
	Fnip2	ENSMUSG00000061175.11	0.0103822	-0.628422	2.09064e-06	0.00246909	1	0.0404195	1	1
	Gabarapl1	ENSMUSG00000030161.8	0.020129	0.992727	4.09981e-06	0.00257487	0.987929	1.71728e-05	1	1
	Gjb4	ENSMUSG00000046623.8	-0.0219263	-0.739454	-1.16835e-06	-0.0165716	0.99335	0.00534027	1	1
	Gpr160	ENSMUSG00000037661.14	7.838e-05	-1.23408	3.56401e-07	-0.00190437	1	0.00750164	1	1
	Gprc5c	ENSMUSG00000051043.16	-0.183376	-0.398171	-3.96403e-06	-0.00352055	0.407269	0.0203417	1	1
	Gramd4	ENSMUSG00000035900.18	0.0626066	-0.877929	-8.87784e-07	0.00471376	0.487109	0.00117232	1	1
	Haspin	ENSMUSG00000050107.2	-0.058984	-0.933955	3.89926e-06	-0.0929281	0.554363	0.000214045	1	0.29499
	Hbegf	ENSMUSG00000024486.5	-0.0539202	-1.19025	-2.8692e-06	0.0449659	0.670575	8.36211e-09	1	0.73801
	Herpud1	ENSMUSG00000031770.16	-0.0302728	-0.864936	-6.66396e-06	-0.0977068	0.908708	0.000130055	1	0.474232
	Hist1h2ad	ENSMUSG00000071478.6	-1.84146e-05	-0.000593496	-5.10886e-09	-0.00065718	1	0.0412566	1	1
	Hist1h2ap	ENSMUSG00000094777.2	-0.0933844	-0.513092	2.96169e-06	-0.00556764	0.553463	0.0102681	1	1
	Hist2h3b	ENSMUSG00000074403.2	-0.00202235	-3.73128	1.13478e-06	-0.00787224	1	0.00491439	1	1
	Hist2h3c1	ENSMUSG00000093769.4	0.00213462	1.39659	-4.32411e-06	-0.00102431	1	0.0467792	1	1
	Hoxb4	ENSMUSG00000038692.8	-0.000766886	1.27529	8.64003e-07	0.00511757	1	0.00386943	1	1
	Hoxb5	ENSMUSG00000038700.4	0.046989	1.17898	1.70985e-07	0.00535953	0.379653	0.000793445	1	1
	Hsbp1	ENSMUSG00000031839.7	0.00916905	0.243905	2.03908e-05	0.0030266	1	0.0350973	1	1
	Hspbap1	ENSMUSG00000022849.4	0.0174153	-0.431554	9.23131e-06	-0.00210492	0.998137	0.0412566	1	1
	Hyls1	ENSMUSG00000050555.9	-0.00907128	-1.77511	1.2059e-06	-0.0157806	1	4.6792e-05	1	1
	Id1	ENSMUSG00000042745.9	0.00560025	-1.22493	1.31176e-06	-0.00101303	1	7.39215e-06	1	1
	Ier2	ENSMUSG00000053560.4	0.0107854	-1.66315	3.65168e-07	0.00487127	1	1.54932e-06	1	1
	Ifit1bl1	ENSMUSG00000079339.6	0.00982904	3.27004	-2.58789e-07	-0.000273152	0.988613	0.00803341	1	1
	Il17ra	ENSMUSG00000002897.5	-0.0152281	-0.695197	-2.24289e-06	-0.121338	1	0.0153417	1	0.368876
	Il17rd	ENSMUSG00000040717.6	-0.0153255	1.21168	1.31821e-06	0.00107849	0.953451	0.0310503	1	1
	Inpp5f	ENSMUSG00000042105.18	-0.00840315	-0.668348	6.8328e-07	0.00496025	1	0.0169105	1	1
	Irgm1	ENSMUSG00000046879.7	-0.0462434	-0.629661	-1.19277e-06	-0.00788474	0.835476	0.00216072	1	1
	Irx3	ENSMUSG00000031734.13	0.0206473	1.04204	2.815e-06	0.121585	0.907611	0.0412566	1	0.362785
	Jrk	ENSMUSG00000046380.3	-0.00343169	-1.12227	-3.64082e-06	-0.0467326	1	0.00131579	1	0.524799
	Kcnj2	ENSMUSG00000041695.2	0.00613566	2.99857	-5.27028e-07	0.00791361	1	0.00140777	1	1
	Klf11	ENSMUSG00000020653.12	-0.0298645	-1.12079	2.02152e-06	-0.0255714	0.89534	0.000119679	1	0.921419
	Lrif1	ENSMUSG00000056260.15	-0.00544535	-0.758159	2.92125e-06	-0.00903743	1	0.00201605	1	0.976782
	Lrp2	ENSMUSG00000027070.14	0.00381897	3.59428	-7.07822e-07	-0.000470524	1	4.09252e-14	1	1
	Lrrc8c	ENSMUSG00000054720.12	-0.0113826	-0.741791	-3.25476e-06	-0.0121872	1	0.0185779	1	1
	Luc7l3	ENSMUSG00000020863.15	-0.0564331	0.465385	6.34414e-06	0.00167678	0.817267	0.020742	1	1
	Mat2a	ENSMUSG00000053907.10	-0.0254438	-0.751215	-9.21868e-07	-0.00625651	0.976112	2.45506e-07	1	1
	Mbip	ENSMUSG00000021028.8	-0.0307601	-0.592821	-7.14988e-07	0.00592999	0.935312	0.0242666	1	1
	Mcm6	ENSMUSG00000026355.11	0.0574185	0.284666	-3.91825e-05	0.00286922	0.88902	0.000722488	1	1
	Med20	ENSMUSG00000092558.3	0.0171333	0.384763	-1.19123e-06	0.00424017	1	0.00540784	1	1
	Med7	ENSMUSG00000020397.15	0.0144671	-0.683499	-1.75417e-06	-0.00313485	1	0.00272909	1	1
	Midn	ENSMUSG00000035621.13	0.0544459	-0.563721	2.30975e-06	0.00451352	0.632136	0.0386092	1	1
	Mios	ENSMUSG00000042447.13	-0.0214199	-0.600141	6.79653e-06	-0.0103505	0.994401	0.0259731	1	1
	Mis12	ENSMUSG00000040599.13	-0.0275332	-0.443598	-4.62834e-06	-0.138785	0.987929	0.00495703	1	0.286954
	Mphosph10	ENSMUSG00000030521.11	0.107705	-0.508609	-7.94625e-07	-0.189108	0.505102	0.0239803	1	0.228089
	Mras	ENSMUSG00000032470.16	0.0094324	0.076412	-8.88224e-07	0.00720695	0.99335	0.0424081	1	1
	Mrpl10	ENSMUSG00000001445.10	-0.0519639	-0.295937	5.54266e-07	0.00132029	0.941592	0.0244484	1	1
	Mtf2	ENSMUSG00000029267.17	0.0814316	-0.373035	2.42855e-05	0.00421374	0.789855	0.00451249	1	1
	Mtfr2	ENSMUSG00000019992.8	-0.0239232	-0.778729	-8.19207e-06	-0.00109031	0.955653	0.020742	1	1
	Mum1	ENSMUSG00000020156.16	-0.0145865	-0.4175	-6.55165e-06	-0.00661416	1	0.012878	1	1
	Myb	ENSMUSG00000019982.15	0.0101198	0.0716951	2.96001e-06	-0.0068149	0.925476	0.0128318	1	1
	Nae1	ENSMUSG00000031878.18	0.0161055	-0.377057	-1.58451e-05	0.00515111	1	0.0236924	1	1
	Nek2	ENSMUSG00000026622.15	0.00318134	-0.351248	-5.73083e-06	-0.00372805	1	0.00641683	1	1
	Nfe2l2	ENSMUSG00000015839.6	0.0137476	-0.664999	-9.84669e-06	0.0101366	1	4.41208e-10	1	1
	Nol12	ENSMUSG00000033099.9	0.00995089	-0.415315	6.85708e-06	-0.0150522	1	0.0408871	1	1
	Nup35	ENSMUSG00000026999.14	0.0086794	-0.482857	1.59876e-05	0.00248798	1	0.00340917	1	1
	Nup62	ENSMUSG00000109511.1	-0.0151317	-0.516396	-0.255438	-0.00809399	1	1.38506e-05	1	1
	Nxt1	ENSMUSG00000036992.10	0.017161	0.295023	-2.98026e-06	0.00445305	1	0.0467792	1	1
	Pcdhb22	ENSMUSG00000073591.4	0.00835697	0.0994168	-5.54345e-06	0.00341519	0.992976	0.0253121	1	1
	Pcf11	ENSMUSG00000041328.16	-0.0155932	-0.948261	2.37938e-06	0.0232512	0.997613	0.00427423	1	0.945798
	Pgrmc2	ENSMUSG00000049940.7	-0.0302366	0.560532	3.59945e-06	0.0108434	0.947501	0.037888	1	0.955332
	Phax	ENSMUSG00000008301.11	0.00357446	-0.510695	9.8526e-06	-0.00587573	1	8.01195e-05	1	1
	Pik3r2	ENSMUSG00000031834.15	0.0148281	-0.403197	-1.30415e-05	-0.00463086	1	0.0310503	1	1
	Pim1	ENSMUSG00000024014.7	-0.464669	0.603865	1.96126e-06	0.266138	0.245992	0.0357626	1	0.13706
	Pitpnm3	ENSMUSG00000040543.16	-0.0255398	1.08273	-7.86443e-07	0.00526112	0.520824	0.037365	1	1
	Podxl	ENSMUSG00000025608.9	-0.026195	0.882404	2.45142e-06	-0.00514245	0.807216	0.0404195	1	1
	Pola2	ENSMUSG00000024833.14	0.0488394	-0.2651	7.01756e-06	-0.00264738	0.923896	0.0185256	1	1
	Polr3f	ENSMUSG00000027427.13	0.00788462	-0.374964	-2.94494e-06	-0.00140451	1	0.0497892	1	1
	Ppan	ENSMUSG00000004100.12	0.0345873	-0.454553	-6.30607e-06	-0.0120021	0.955653	0.0170749	1	1
	Prkar1a	ENSMUSG00000020612.16	0.215827	0.242686	-3.61778e-06	0.0315968	0.122244	0.0347371	1	0.715697
	Prorsd1	ENSMUSG00000032673.5	-0.00713569	-0.677233	-3.8386e-07	-0.112912	1	0.0242656	1	0.402002
	Rabif	ENSMUSG00000042229.9	0.0431536	-0.47659	-7.76358e-07	-0.0118114	0.930311	0.0306743	1	1
	Racgap1	ENSMUSG00000023015.13	-0.0487152	-0.329092	-1.50654e-05	-0.0184555	0.919021	0.0047009	1	0.917789
	Rasgef1b	ENSMUSG00000089809.9	-0.0122536	1.09831	-6.56725e-06	-0.00190949	0.996474	0.00272909	1	1
	Rbbp6	ENSMUSG00000030779.15	-0.0373831	-0.799828	-4.15388e-06	-0.00274001	0.87292	6.69244e-05	1	1
	Rbm34	ENSMUSG00000033931.9	-0.0307679	-0.335387	4.38533e-06	-0.000750656	0.990699	0.0389958	1	1
	Rbm7	ENSMUSG00000042396.10	-0.00655109	-0.289892	1.15665e-05	-0.00322724	1	0.0362701	1	1
	Rbsn	ENSMUSG00000014550.14	0.00497515	-0.404817	-1.34005e-05	-0.0158832	1	0.0362663	1	0.993812
	Repin1	ENSMUSG00000052751.16	-0.0190215	-0.734805	-4.17742e-07	-0.020323	1	0.018472	1	0.968
	Rhbdf1	ENSMUSG00000020282.18	0.00732448	-0.474774	2.48975e-07	0.00126055	1	0.0477047	1	1
	Rnf6	ENSMUSG00000029634.15	-0.00253887	-0.327617	-1.35419e-05	-0.00359344	1	0.0253121	1	1
	Rsrp1	ENSMUSG00000037266.18	0.00112731	1.0194	5.35631e-06	-0.0033902	1	7.39215e-06	1	1
	Sac3d1	ENSMUSG00000024790.7	0.0014054	-0.412695	2.03981e-06	-0.00663081	1	0.0261631	1	1
	Sdhc	ENSMUSG00000058076.12	0.0105865	0.313369	4.25478e-06	0.00944106	1	0.0253121	1	1
	Sema5a	ENSMUSG00000022231.10	-0.00545318	3.03648	2.65788e-07	0.0110228	1	0.00082561	1	1
	Sertad1	ENSMUSG00000008384.8	-0.0148011	-1.41234	3.00763e-06	-0.204786	0.99335	6.81425e-07	1	0.210984
	Sertad2	ENSMUSG00000049800.13	0.00454914	-0.547245	-3.76763e-06	-0.000181344	1	0.00915482	1	1
	Sesn2	ENSMUSG00000028893.8	0.691221	-0.925835	-3.65788e-06	-0.00315571	0.071795	0.00458069	1	1
	Sh3bp2	ENSMUSG00000054520.15	-0.00635899	-1.2622	-2.18106e-07	0.00645847	1	0.00277187	1	1
	Slc25a27	ENSMUSG00000023912.9	0.000459967	-1.00972	1.87471e-06	0.00699344	1	0.0436464	1	1
	Slc29a2	ENSMUSG00000024891.5	-0.0313487	-0.866056	2.24423e-06	-0.333381	0.778362	0.0176515	1	0.0949663
	Slc52a3	ENSMUSG00000027463.14	-0.0041959	0.0952113	-2.53277e-06	-0.00527839	1	0.0221161	1	1
	Smad7	ENSMUSG00000025880.11	-0.0181254	-1.3122	4.5218e-07	0.00266277	0.880807	0.00534027	1	1
	Sorcs2	ENSMUSG00000029093.14	0.00166734	0.0436972	1.66071e-06	0.00298219	1	0.0488606	1	1
	Sowahc	ENSMUSG00000098188.1	-0.00507879	-0.479992	-5.54727e-06	-0.0401584	1	0.0488606	1	0.781699
	Sphk2	ENSMUSG00000057342.15	0.0104345	-0.605589	-5.24922e-06	0.00382729	1	0.0294123	1	1
	Srsf1	ENSMUSG00000018379.17	-0.0546641	0.431919	1.35937e-05	0.0177111	0.808223	0.0153417	1	0.927053
	Srsf7	ENSMUSG00000024097.10	0.0136998	-0.376413	3.6759e-06	-0.005723	1	0.00391679	1	1
	Ston2	ENSMUSG00000020961.15	0.0139766	0.0797331	-1.60571e-06	0.00423872	0.787936	0.00359421	1	1
	Syde1	ENSMUSG00000032714.6	0.0403837	-0.449274	7.83256e-07	0.00209023	0.919021	0.0259731	1	1
	Tada3	ENSMUSG00000048930.12	-0.0181348	-0.463542	-9.18616e-06	-0.00246923	1	0.0322403	1	1
	Tardbp	ENSMUSG00000041459.15	0.00146414	0.585753	1.65068e-07	0.00507108	1	2.02609e-06	1	1
	Tjap1	ENSMUSG00000012296.16	-0.00536186	-0.455351	-3.93647e-06	-0.015286	1	0.00787112	1	0.990955
	Tmem171	ENSMUSG00000052485.7	-0.00237592	-0.656398	-6.92684e-06	-0.0015124	1	0.0180712	1	1
	Tmem214	ENSMUSG00000038828.13	-0.00353946	-0.377339	6.20194e-06	-0.00336837	1	0.0120228	1	1
	Tmem254a	ENSMUSG00000072676.12	-0.00236916	0.0363854	1.27208e-06	-0.00257949	1	0.00117232	1	1
	Tnfaip8l1	ENSMUSG00000044469.7	-0.0241618	-0.758598	-2.58215e-06	-0.00202804	0.900972	0.0310425	1	1
	Toe1	ENSMUSG00000028688.13	-0.0149049	-0.521643	-5.12412e-06	-0.00873093	0.999913	0.0362663	1	1
	Traf3ip2	ENSMUSG00000019842.6	-0.0109492	-1.14723	-1.13844e-06	-0.0716751	0.990783	0.0102226	1	0.548862
	Trim16	ENSMUSG00000047821.16	-4.1859e-05	-1.24774	-1.62028e-06	-0.00379217	1	6.30012e-05	1	1
	Troap	ENSMUSG00000032783.8	-0.0332295	-0.444018	-3.39764e-06	-0.14337	0.955653	0.0427404	1	0.317923
	Tsc22d1	ENSMUSG00000022010.19	-0.0339028	-0.301542	-1.49147e-05	0.20033	0.981119	0.0153417	1	0.0842017
	Tut1	ENSMUSG00000071645.5	0.00513343	-0.554125	-2.96956e-06	-0.0666667	1	0.00923644	1	0.593877
	Ube4a	ENSMUSG00000059890.16	-0.020617	-0.510912	5.49934e-07	-0.00310474	0.987929	0.0412566	1	1
	Ubox5	ENSMUSG00000027300.9	0.0157965	-0.601136	-1.61321e-06	-0.00310805	1	0.0253881	1	1
	Urb2	ENSMUSG00000031976.14	-0.0321937	-0.815323	1.19511e-06	-0.00197634	0.87292	0.00442557	1	1
	Usp33	ENSMUSG00000025437.15	0.0126695	-0.414749	-3.18581e-06	-0.00247879	1	0.00864167	1	1
	Usp42	ENSMUSG00000051306.7	0.010353	-0.598188	-4.02996e-06	-0.00969722	1	0.0452871	1	1
	Wee1	ENSMUSG00000031016.9	-0.00874226	-0.85915	1.17472e-06	0.00177259	1	0.0047009	1	1
	Ywhae	ENSMUSG00000020849.13	0.012447	0.183561	1.12328e-05	0.000455598	1	0.0367408	1	1
	Zbtb40	ENSMUSG00000060862.10	0.0478431	0.746875	-9.93822e-07	-0.0414898	0.670575	0.0114965	1	0.772892
	Zbtb42	ENSMUSG00000037638.5	0.00623877	-0.921865	1.10627e-07	-0.00292959	1	0.0203991	1	1
	Zfp113	ENSMUSG00000037007.17	0.00165531	-0.706406	-2.0964e-06	-0.0875669	1	0.0119236	1	0.512442
	Zfp119b	ENSMUSG00000062101.12	0.0089023	-1.20413	-3.58003e-06	-0.142001	1	0.000246949	1	0.318061
	Zfp143	ENSMUSG00000061079.14	-0.0373334	-0.477362	4.45438e-06	-0.0468916	0.879952	0.0310503	1	0.714612
	Zfp202	ENSMUSG00000025602.13	-0.00760792	-1.82582	1.03434e-06	-0.00577258	0.994401	0.00859766	1	1
	Zfp207	ENSMUSG00000017421.18	0.0150022	0.315295	5.54612e-06	-0.00435929	1	0.00859766	1	1
	Zfp324	ENSMUSG00000004500.9	0.0149857	-1.26722	-1.08942e-06	-0.0113299	0.990783	0.0100993	1	1
	Zfp39	ENSMUSG00000037001.10	-0.031782	-1.04072	1.36031e-06	-0.0423162	0.457858	0.0330457	1	0.740323
	Zfp62	ENSMUSG00000046311.13	-0.0117726	-0.589596	-8.95634e-07	-0.00707013	1	0.0136048	1	1
	Zfp639	ENSMUSG00000027667.13	0.0103751	-0.859556	-2.86649e-06	-0.0193062	1	5.94415e-05	1	0.968
	Zfp646	ENSMUSG00000049739.10	-0.0117981	-0.822049	4.80973e-06	-0.00660381	1	0.00641683	1	1
	Zfp647	ENSMUSG00000054967.6	0.0317324	-1.05145	-2.18839e-06	-0.0237944	0.437484	0.0396941	1	0.927053
	Zfp68	ENSMUSG00000058291.14	-0.0332682	-0.770737	6.03051e-06	-0.0126156	0.99335	5.11046e-08	1	1
	Zfp994	ENSMUSG00000096433.1	-0.00306616	-0.715245	5.24656e-06	-0.0106162	1	0.0163731	1	1
	Zfp995	ENSMUSG00000078546.8	-0.00646772	-0.844781	-4.28591e-06	-0.0900093	1	0.0103283	1	0.500552
	Znfx1	ENSMUSG00000039501.14	0.00490318	-0.857982	-9.11226e-07	-0.0101622	1	0.00215947	1	1
	Zwint	ENSMUSG00000019923.14	-0.00953431	-0.239771	-6.11301e-06	-0.000637339	1	0.0349607	1	1
	Zzz3	ENSMUSG00000039068.16	0.00842371	-0.359999	1.71876e-05	-0.00748542	1	0.0310425	1	1
cyto bPAC and Forskolin	Arrdc3	ENSMUSG00000074794.10	0.046257	2.53782	-4.9295e-06	2.02549	0.321677	1.35432e-16	1	2.65887e-10
	Clcf1	ENSMUSG00000040663.8	0.0333302	-0.425139	-4.48185e-06	0.694812	0.988613	0.0310425	1	2.16441e-06
	Clk1	ENSMUSG00000026034.17	0.0616867	0.511249	-8.96811e-07	0.429327	0.762279	0.0047009	1	0.019173
	Ier5l	ENSMUSG00000089762.3	0.686411	1.1547	3.90062e-06	0.939925	0.160038	0.00596546	1	0.0137282
	Ints5	ENSMUSG00000071652.6	0.00220083	-0.716202	1.68355e-05	-0.439949	1	6.2819e-07	1	0.00583545
	Klf10	ENSMUSG00000037465.10	-0.0216932	-1.2561	-7.20261e-06	-1.22391	0.987929	4.41208e-10	1	6.23424e-10
	Txnip	ENSMUSG00000038393.14	-0.0540103	-1.89121	2.1084e-06	-2.28041	0.704592	4.40076e-19	1	9.53925e-29
	Zfp623	ENSMUSG00000050846.8	-0.00338063	-0.987363	5.42185e-06	-0.641071	1	1.02411e-06	1	0.000994641
Forskolin only	Adamts1	ENSMUSG00000022893.14	0.00408368	0.10142	-4.442e-06	0.465163	1	0.533603	1	0.0189491
	Adh7	ENSMUSG00000055301.8	-0.00645636	0.00808335	1.4055e-06	-1.23012	1	0.972101	1	0.00861617
	Ano2	ENSMUSG00000038115.16	5.60324e-05	0.000646945	-1.608e-08	3.80406	1	0.191783	1	0.0305088
	Arl4c	ENSMUSG00000049866.12	-0.0046698	-0.0362527	-1.342e-06	0.519521	1	0.880825	1	0.00096627
	Atf3	ENSMUSG00000026628.13	0.51238	-0.0491485	-2.311e-06	0.700283	0.253939	0.627335	1	0.019173
	Bckdk	ENSMUSG00000030802.14	-0.029916	0.0712072	1.3795e-05	0.351956	0.981119	0.711118	1	0.0225399
	Btg2	ENSMUSG00000020423.6	0.0675346	0.0609937	-1.875e-06	1.64043	0.333143	0.634798	1	8.33192e-11
	Cdca7	ENSMUSG00000055612.15	-0.0032049	-0.0832908	8.3607e-07	-0.451875	1	0.645728	1	0.00906511
	Cdk18	ENSMUSG00000026437.11	0.66142	0.031411	-5.914e-07	0.499787	0.0962854	0.861842	1	0.0457851
	Cnpy4	ENSMUSG00000036968.15	0.0156496	-0.151121	9.8111e-06	0.322442	1	0.356121	1	0.0367822
	Ddx28	ENSMUSG00000045538.6	-0.0437774	-0.123636	-3.926e-06	-0.51762	0.743934	0.394491	1	0.02254
	Dmxl1	ENSMUSG00000037416.13	-0.00218106	-0.00255398	2.7598	5.49153	1	0.988745	1	1.85643e-07
	Duoxa1	ENSMUSG00000027224.14	-0.000218402	0.000299123	1.1358e-07	5.48319	0.163523	0.823257	1	0.0256516
	Dusp6	ENSMUSG00000019960.8	0.0171673	-0.0384588	-3.433e-06	1.76849	0.865069	0.60746	1	0.000305263
	Fos	ENSMUSG00000021250.13	0.0273179	-0.0162576	-6.762e-07	1.47548	0.824757	0.926975	1	3.45903e-05
	Foxa1	ENSMUSG00000035451.7	0.82144	0.0495863	-1.067e-06	1.19524	0.203216	0.28225	1	0.0167513
	Foxc1	ENSMUSG00000050295.4	0.0299392	0.0155049	-2.342e-07	0.417187	0.904819	0.966055	1	0.0458863
	Gadd45g	ENSMUSG00000021453.2	-0.790782	0.041024	4.5073e-06	-0.927043	0.0679194	0.578493	1	0.00280755
	Gfra4	ENSMUSG00000027316.15	0.000212671	5.24836e-05	3.2262e-08	8.31486	0.250197	1	1	0.0167513
	Gm12184	ENSMUSG00000078154.3	0.000136483	-0.000377964	6.5979e-08	27.9582	1	0.521839	0.462885	0.000720345
	Gm20695	ENSMUSG00000093575.1	-5.76624e-05	0.000214381	7.3615e-08	-8.15972	0.913836	1	1	0.0168442
	Gm21974	ENSMUSG00000030804.8	-0.000449969	-0.000548751	-1.486e-07	-5.05792	0.0906405	1	1	0.0439966
	Gna12	ENSMUSG00000000149.10	0.0150291	0.0351606	6.847e-06	0.335013	1	0.918843	1	0.0465512
	Gprc5a	ENSMUSG00000046733.7	0.305168	-0.134055	-6.419e-06	0.352618	0.198492	0.559759	1	0.0339665
	Hist1h2bp	ENSMUSG00000069308.7	-0.000867693	-0.00155211	1.0553e-07	17.1704	1	1	1	9.31565e-05
	Isca1	ENSMUSG00000044792.7	0.128675	0.0278197	3.2969e-06	0.529227	0.560393	0.955107	1	0.00212952
	Jade1	ENSMUSG00000025764.14	0.214172	0.0644482	1.3899e-07	0.460219	0.315706	0.792746	1	0.0109938
	Krt18	ENSMUSG00000023043.6	0.0593728	0.0113151	-1.751e-06	0.458075	0.61863	0.981505	1	0.0277676
	Mapk7	ENSMUSG00000001034.17	-0.01856	-0.0512442	3.1179e-07	-0.406248	1	0.809499	1	0.0332987
	Mast4	ENSMUSG00000034751.16	0.00239115	0.0187972	2.8325e-06	0.797047	1	0.908682	1	0.0221349
	Odf3b	ENSMUSG00000047394.8	-0.000187693	0.000405411	5.7207e-08	-3.14172	0.333143	1	1	0.0439966
	Osgin1	ENSMUSG00000074063.10	0.00185397	0.0190331	-9.363e-07	0.4962	1	0.927619	1	0.019173
	Pcdhga1	ENSMUSG00000103144.1	-0.000106707	0.0001314	-3.27e-08	-26.2995	1	1	1	0.00100382
	Pim3	ENSMUSG00000035828.10	0.0602325	0.0276106	-2.078e-06	0.537064	0.796909	0.966283	1	0.000897191
	Plac1	ENSMUSG00000061082.11	-0.000332251	-8.40958e-05	-1.518e-07	5.3031	1	1	1	0.0154078
	Rassf10	ENSMUSG00000098132.1	0.899273	-0.00887202	-2.336e-06	1.3544	0.0987865	0.934481	1	0.00359539
	Sgms2	ENSMUSG00000050931.7	0.345016	0.0186064	8.6833e-06	0.450228	0.24181	0.961611	1	0.026019
	Spry4	ENSMUSG00000024427.6	0.0174683	-0.0506753	-1.783e-06	2.17715	0.605653	0.173292	1	0.000498432
	Srf	ENSMUSG00000015605.5	-0.0751898	-0.139289	6.3654e-06	-0.392095	0.592723	0.406889	1	0.0404512
	Stk40	ENSMUSG00000042608.15	0.561374	-0.416771	-1.821e-06	0.501002	0.127009	0.163253	1	0.0349838
	Tbcel	ENSMUSG00000037287.15	-0.0387154	0.0387673	5.7328e-06	0.494163	0.73771	0.835774	1	0.0332987
	Thbs1	ENSMUSG00000040152.8	0.494404	0.00927686	-2.592e-06	0.523218	0.0567898	0.990158	1	0.0117363
	Tiparp	ENSMUSG00000034640.9	0.0358528	-0.00987447	1.8427e-06	0.633043	0.961333	0.981505	1	0.00149353
	Zfp689	ENSMUSG00000048921.11	0.0190018	-0.0272895	-1.315e-06	-0.804943	0.909396	0.881546	1	0.0277676
WT only	1700020L24Rik	ENSMUSG00000035085.5	0.000384103	0.00158964	1.63044e-07	0.00208189	1	1	0.0449072	1
	Gm973	ENSMUSG00000047361.16	0.000910821	-0.000267958	-2.07988e-07	0.00158752	0.987929	1	0.000149731	1
	Mybl1	ENSMUSG00000025912.16	0.71327	0.0482333	1.20473	-0.00200217	0.12314	0.66626	0.0359662	1
WT and cyto bPAC	Gm20431	ENSMUSG00000089739.2	7.92177e-05	0.0010639	-9.10477e-08	-0.00842205	1	0.00641683	0.0449072	1
	Aldh1l1	ENSMUSG00000030088.15	-0.000278724	0.00194748	-2.74305e-07	0	1	8.55661e-05	0.0065539	1
WT and cilia bPAC	Gm10696	ENSMUSG00000074424.3	-0.000692494	0.000609113	-4.56103e-08	0.00746701	0.000682237	1	1.92226e-05	1
